# Supplementary material for: Radiogenomic analysis of hypoxia pathway is predictive of overall survival in Glioblastoma
Source: Sci Rep. 2018 Jan 8;8:7. doi: 10.1038/s41598-017-18310-0 (PMC5758516; doi:10.1038/s41598-017-18310-0)
Supplement: Supplementary file 1 — Supplementary Dataset [file 41598_2017_18310_MOESM1_ESM.xlsx]

## Sheet: List of Features
Feature #	MRI Protocol	Tumor Region	Feature
1	T1w	Necrosis	Laws Energy L5L5
2	T1w	Necrosis	Laws Energy E5E5
3	T1w	Necrosis	Laws Energy S5S5
4	T1w	Necrosis	Laws Energy W5W5
5	T1w	Necrosis	Laws Energy R5R5
6	T1w	Necrosis	Haralick : Entropy
7	T1w	Necrosis	Hralick : Energy
8	T1w	Necrosis	Hralick : Inertia
9	T1w	Necrosis	Haralick : Inverse Difference Moment
10	T1w	Necrosis	Correlation
11	T1w	Necrosis	Haralick : Info. Measure of Correlation 1
12	T1w	Necrosis	Haralick : Info. Measure of Correlation 2
13	T1w	Necrosis	Haralick : Sum Average
14	T1w	Necrosis	Haralick : Sum Variance
15	T1w	Necrosis	Haralick : Sum Entropy
16	T1w	Necrosis	Haralick : Difference Average
17	T1w	Necrosis	Haralick : Difference Variance
18	T1w	Necrosis	Haralick : Difference Entropy
19	T1w	Necrosis	Gabor (theta = 0, lambda = 0)
20	T1w	Necrosis	Gabor (theta = pi/4, lambda = 0)
21	T1w	Necrosis	Gabor (theta = pi/2, lambda = 0)
22	T1w	Necrosis	Gabor (theta = 3pi/4, lambda = 0)
23	T1w	Necrosis	Gabor (theta = 0, lambda = 4)
24	T1w	Necrosis	Gabor (theta = pi/4, lambda = 4)
25	T1w	Necrosis	Gabor (theta = pi/2, lambda = 4)
26	T1w	Necrosis	Gabor (theta = 3pi/4, lambda = 4)
27	T1w	Necrosis	Gabor (theta = 0, lambda = 16)
28	T1w	Necrosis	Gabor (theta = pi/4, lambda = 16)
29	T1w	Necrosis	Gabor (theta = pi/2, lambda = 16)
30	T1w	Necrosis	Gabor (theta = 3pi/4, lambda = 16)
31	T1w	Enhancing Tumor	Laws Energy L5L5
32	T1w	Enhancing Tumor	Laws Energy E5E5
33	T1w	Enhancing Tumor	Laws Energy S5S5
34	T1w	Enhancing Tumor	Laws Energy W5W5
35	T1w	Enhancing Tumor	Laws Energy R5R5
36	T1w	Enhancing Tumor	Haralick : Entropy
37	T1w	Enhancing Tumor	Hralick : Energy
38	T1w	Enhancing Tumor	Hralick : Inertia
39	T1w	Enhancing Tumor	Haralick : Inverse Difference Moment
40	T1w	Enhancing Tumor	Correlation
41	T1w	Enhancing Tumor	Haralick : Info. Measure of Correlation 1
42	T1w	Enhancing Tumor	Haralick : Info. Measure of Correlation 2
43	T1w	Enhancing Tumor	Haralick : Sum Average
44	T1w	Enhancing Tumor	Haralick : Sum Variance
45	T1w	Enhancing Tumor	Haralick : Sum Entropy
46	T1w	Enhancing Tumor	Haralick : Difference Average
47	T1w	Enhancing Tumor	Haralick : Difference Variance
48	T1w	Enhancing Tumor	Haralick : Difference Entropy
49	T1w	Enhancing Tumor	Gabor (theta = 0, lambda = 0)
50	T1w	Enhancing Tumor	Gabor (theta = pi/4, lambda = 0)
51	T1w	Enhancing Tumor	Gabor (theta = pi/2, lambda = 0)
52	T1w	Enhancing Tumor	Gabor (theta = 3pi/4, lambda = 0)
53	T1w	Enhancing Tumor	Gabor (theta = 0, lambda = 4)
54	T1w	Enhancing Tumor	Gabor (theta = pi/4, lambda = 4)
55	T1w	Enhancing Tumor	Gabor (theta = pi/2, lambda = 4)
56	T1w	Enhancing Tumor	Gabor (theta = 3pi/4, lambda = 4)
57	T1w	Enhancing Tumor	Gabor (theta = 0, lambda = 16)
58	T1w	Enhancing Tumor	Gabor (theta = pi/4, lambda = 16)
59	T1w	Enhancing Tumor	Gabor (theta = pi/2, lambda = 16)
60	T1w	Enhancing Tumor	Gabor (theta = 3pi/4, lambda = 16)
61	T1w	Edema	Laws Energy L5L5
62	T1w	Edema	Laws Energy E5E5
63	T1w	Edema	Laws Energy S5S5
64	T1w	Edema	Laws Energy W5W5
65	T1w	Edema	Laws Energy R5R5
66	T1w	Edema	Haralick : Entropy
67	T1w	Edema	Haralick : Energy
68	T1w	Edema	Haralick : Inertia
69	T1w	Edema	Haralick : Inverse Difference Moment
70	T1w	Edema	Correlation
71	T1w	Edema	Haralick : Info. Measure of Correlation 1
72	T1w	Edema	Haralick : Info. Measure of Correlation 2
73	T1w	Edema	Haralick : Sum Average
74	T1w	Edema	Haralick : Sum Variance
75	T1w	Edema	Haralick : Sum Entropy
76	T1w	Edema	Haralick : Difference Average
77	T1w	Edema	Haralick : Difference Variance
78	T1w	Edema	Haralick : Difference Entropy
79	T1w	Edema	Gabor (theta = 0, lambda = 0)
80	T1w	Edema	Gabor (theta = pi/4, lambda = 0)
81	T1w	Edema	Gabor (theta = pi/2, lambda = 0)
82	T1w	Edema	Gabor (theta = 3pi/4, lambda = 0)
83	T1w	Edema	Gabor (theta = 0, lambda = 4)
84	T1w	Edema	Gabor (theta = pi/4, lambda = 4)
85	T1w	Edema	Gabor (theta = pi/2, lambda = 4)
86	T1w	Edema	Gabor (theta = 3pi/4, lambda = 4)
87	T1w	Edema	Gabor (theta = 0, lambda = 16)
88	T1w	Edema	Gabor (theta = pi/4, lambda = 16)
89	T1w	Edema	Gabor (theta = pi/2, lambda = 16)
90	T1w	Edema	Gabor (theta = 3pi/4, lambda = 16)
91	T2w	Necrosis	Laws Energy L5L5
92	T2w	Necrosis	Laws Energy E5E5
93	T2w	Necrosis	Laws Energy S5S5
94	T2w	Necrosis	Laws Energy W5W5
95	T2w	Necrosis	Laws Energy R5R5
96	T2w	Necrosis	Haralick : Entropy
97	T2w	Necrosis	Haralick : Energy
98	T2w	Necrosis	Haralick : Inertia
99	T2w	Necrosis	Haralick : Inverse Difference Moment
100	T2w	Necrosis	Correlation
101	T2w	Necrosis	Haralick : Info. Measure of Correlation 1
102	T2w	Necrosis	Haralick : Info. Measure of Correlation 2
103	T2w	Necrosis	Haralick : Sum Average
104	T2w	Necrosis	Haralick : Sum Variance
105	T2w	Necrosis	Haralick : Sum Entropy
106	T2w	Necrosis	Haralick : Difference Average
107	T2w	Necrosis	Haralick : Difference Variance
108	T2w	Necrosis	Haralick : Difference Entropy
109	T2w	Necrosis	Gabor (theta = 0, lambda = 0)
110	T2w	Necrosis	Gabor (theta = pi/4, lambda = 0)
111	T2w	Necrosis	Gabor (theta = pi/2, lambda = 0)
112	T2w	Necrosis	Gabor (theta = 3pi/4, lambda = 0)
113	T2w	Necrosis	Gabor (theta = 0, lambda = 4)
114	T2w	Necrosis	Gabor (theta = pi/4, lambda = 4)
115	T2w	Necrosis	Gabor (theta = pi/2, lambda = 4)
116	T2w	Necrosis	Gabor (theta = 3pi/4, lambda = 4)
117	T2w	Necrosis	Gabor (theta = 0, lambda = 16)
118	T2w	Necrosis	Gabor (theta = pi/4, lambda = 16)
119	T2w	Necrosis	Gabor (theta = pi/2, lambda = 16)
120	T2w	Necrosis	Gabor (theta = 3pi/4, lambda = 16)
121	T2w	Enhancing Tumor	Laws Energy L5L5
122	T2w	Enhancing Tumor	Laws Energy E5E5
123	T2w	Enhancing Tumor	Laws Energy S5S5
124	T2w	Enhancing Tumor	Laws Energy W5W5
125	T2w	Enhancing Tumor	Laws Energy R5R5
126	T2w	Enhancing Tumor	Haralick : Entropy
127	T2w	Enhancing Tumor	Haralick : Energy
128	T2w	Enhancing Tumor	Haralick : Inertia
129	T2w	Enhancing Tumor	Haralick : Inverse Difference Moment
130	T2w	Enhancing Tumor	Correlation
131	T2w	Enhancing Tumor	Haralick : Info. Measure of Correlation 1
132	T2w	Enhancing Tumor	Haralick : Info. Measure of Correlation 2
133	T2w	Enhancing Tumor	Haralick : Sum Average
134	T2w	Enhancing Tumor	Haralick : Sum Variance
135	T2w	Enhancing Tumor	Haralick : Sum Entropy
136	T2w	Enhancing Tumor	Haralick : Difference Average
137	T2w	Enhancing Tumor	Haralick : Difference Variance
138	T2w	Enhancing Tumor	Haralick : Difference Entropy
139	T2w	Enhancing Tumor	Gabor (theta = 0, lambda = 0)
140	T2w	Enhancing Tumor	Gabor (theta = pi/4, lambda = 0)
141	T2w	Enhancing Tumor	Gabor (theta = pi/2, lambda = 0)
142	T2w	Enhancing Tumor	Gabor (theta = 3pi/4, lambda = 0)
143	T2w	Enhancing Tumor	Gabor (theta = 0, lambda = 4)
144	T2w	Enhancing Tumor	Gabor (theta = pi/4, lambda = 4)
145	T2w	Enhancing Tumor	Gabor (theta = pi/2, lambda = 4)
146	T2w	Enhancing Tumor	Gabor (theta = 3pi/4, lambda = 4)
147	T2w	Enhancing Tumor	Gabor (theta = 0, lambda = 16)
148	T2w	Enhancing Tumor	Gabor (theta = pi/4, lambda = 16)
149	T2w	Enhancing Tumor	Gabor (theta = pi/2, lambda = 16)
150	T2w	Enhancing Tumor	Gabor (theta = 3pi/4, lambda = 16)
151	T2w	Edema	Laws Energy L5L5
152	T2w	Edema	Laws Energy E5E5
153	T2w	Edema	Laws Energy S5S5
154	T2w	Edema	Laws Energy W5W5
155	T2w	Edema	Laws Energy R5R5
156	T2w	Edema	Haralick : Entropy
157	T2w	Edema	Haralick : Energy
158	T2w	Edema	Haralick : Inertia
159	T2w	Edema	Haralick : Inverse Difference Moment
160	T2w	Edema	Correlation
161	T2w	Edema	Haralick : Info. Measure of Correlation 1
162	T2w	Edema	Haralick : Info. Measure of Correlation 2
163	T2w	Edema	Haralick : Sum Average
164	T2w	Edema	Haralick : Sum Variance
165	T2w	Edema	Haralick : Sum Entropy
166	T2w	Edema	Haralick : Difference Average
167	T2w	Edema	Haralick : Difference Variance
168	T2w	Edema	Haralick : Difference Entropy
169	T2w	Edema	Gabor (theta = 0, lambda = 0)
170	T2w	Edema	Gabor (theta = pi/4, lambda = 0)
171	T2w	Edema	Gabor (theta = pi/2, lambda = 0)
172	T2w	Edema	Gabor (theta = 3pi/4, lambda = 0)
173	T2w	Edema	Gabor (theta = 0, lambda = 4)
174	T2w	Edema	Gabor (theta = pi/4, lambda = 4)
175	T2w	Edema	Gabor (theta = pi/2, lambda = 4)
176	T2w	Edema	Gabor (theta = 3pi/4, lambda = 4)
177	T2w	Edema	Gabor (theta = 0, lambda = 16)
178	T2w	Edema	Gabor (theta = pi/4, lambda = 16)
179	T2w	Edema	Gabor (theta = pi/2, lambda = 16)
180	T2w	Edema	Gabor (theta = 3pi/4, lambda = 16)
181	FLAIR	Necrosis	Laws Energy L5L5
182	FLAIR	Necrosis	Laws Energy E5E5
183	FLAIR	Necrosis	Laws Energy S5S5
184	FLAIR	Necrosis	Laws Energy W5W5
185	FLAIR	Necrosis	Laws Energy R5R5
186	FLAIR	Necrosis	Haralick : Entropy
187	FLAIR	Necrosis	Haralick : Energy
188	FLAIR	Necrosis	Haralick : Inertia
189	FLAIR	Necrosis	Haralick : Inverse Difference Moment
190	FLAIR	Necrosis	Correlation
191	FLAIR	Necrosis	Haralick : Info. Measure of Correlation 1
192	FLAIR	Necrosis	Haralick : Info. Measure of Correlation 2
193	FLAIR	Necrosis	Haralick : Sum Average
194	FLAIR	Necrosis	Haralick : Sum Variance
195	FLAIR	Necrosis	Haralick : Sum Entropy
196	FLAIR	Necrosis	Haralick : Difference Average
197	FLAIR	Necrosis	Haralick : Difference Variance
198	FLAIR	Necrosis	Haralick : Difference Entropy
199	FLAIR	Necrosis	Gabor (theta = 0, lambda = 0)
200	FLAIR	Necrosis	Gabor (theta = pi/4, lambda = 0)
201	FLAIR	Necrosis	Gabor (theta = pi/2, lambda = 0)
202	FLAIR	Necrosis	Gabor (theta = 3pi/4, lambda = 0)
203	FLAIR	Necrosis	Gabor (theta = 0, lambda = 4)
204	FLAIR	Necrosis	Gabor (theta = pi/4, lambda = 4)
205	FLAIR	Necrosis	Gabor (theta = pi/2, lambda = 4)
206	FLAIR	Necrosis	Gabor (theta = 3pi/4, lambda = 4)
207	FLAIR	Necrosis	Gabor (theta = 0, lambda = 16)
208	FLAIR	Necrosis	Gabor (theta = pi/4, lambda = 16)
209	FLAIR	Necrosis	Gabor (theta = pi/2, lambda = 16)
210	FLAIR	Necrosis	Gabor (theta = 3pi/4, lambda = 16)
211	FLAIR	Enhancing Tumor	Laws Energy L5L5
212	FLAIR	Enhancing Tumor	Laws Energy E5E5
213	FLAIR	Enhancing Tumor	Laws Energy S5S5
214	FLAIR	Enhancing Tumor	Laws Energy W5W5
215	FLAIR	Enhancing Tumor	Laws Energy R5R5
216	FLAIR	Enhancing Tumor	Haralick : Entropy
217	FLAIR	Enhancing Tumor	Haralick : Energy
218	FLAIR	Enhancing Tumor	Haralick : Inertia
219	FLAIR	Enhancing Tumor	Haralick : Inverse Difference Moment
220	FLAIR	Enhancing Tumor	Correlation
221	FLAIR	Enhancing Tumor	Haralick : Info. Measure of Correlation 1
222	FLAIR	Enhancing Tumor	Haralick : Info. Measure of Correlation 2
223	FLAIR	Enhancing Tumor	Haralick : Sum Average
224	FLAIR	Enhancing Tumor	Haralick : Sum Variance
225	FLAIR	Enhancing Tumor	Haralick : Sum Entropy
226	FLAIR	Enhancing Tumor	Haralick : Difference Average
227	FLAIR	Enhancing Tumor	Haralick : Difference Variance
228	FLAIR	Enhancing Tumor	Haralick : Difference Entropy
229	FLAIR	Enhancing Tumor	Gabor (theta = 0, lambda = 0)
230	FLAIR	Enhancing Tumor	Gabor (theta = pi/4, lambda = 0)
231	FLAIR	Enhancing Tumor	Gabor (theta = pi/2, lambda = 0)
232	FLAIR	Enhancing Tumor	Gabor (theta = 3pi/4, lambda = 0)
233	FLAIR	Enhancing Tumor	Gabor (theta = 0, lambda = 4)
234	FLAIR	Enhancing Tumor	Gabor (theta = pi/4, lambda = 4)
235	FLAIR	Enhancing Tumor	Gabor (theta = pi/2, lambda = 4)
236	FLAIR	Enhancing Tumor	Gabor (theta = 3pi/4, lambda = 4)
237	FLAIR	Enhancing Tumor	Gabor (theta = 0, lambda = 16)
238	FLAIR	Enhancing Tumor	Gabor (theta = pi/4, lambda = 16)
239	FLAIR	Enhancing Tumor	Gabor (theta = pi/2, lambda = 16)
240	FLAIR	Enhancing Tumor	Gabor (theta = 3pi/4, lambda = 16)
241	FLAIR	Edema	Laws Energy L5L5
242	FLAIR	Edema	Laws Energy E5E5
243	FLAIR	Edema	Laws Energy S5S5
244	FLAIR	Edema	Laws Energy W5W5
245	FLAIR	Edema	Laws Energy R5R5
246	FLAIR	Edema	Haralick : Entropy
247	FLAIR	Edema	Haralick : Energy
248	FLAIR	Edema	Haralick : Inertia
249	FLAIR	Edema	Haralick : Inverse Difference Moment
250	FLAIR	Edema	Correlation
251	FLAIR	Edema	Haralick : Info. Measure of Correlation 1
252	FLAIR	Edema	Haralick : Info. Measure of Correlation 2
253	FLAIR	Edema	Haralick : Sum Average
254	FLAIR	Edema	Haralick : Sum Variance
255	FLAIR	Edema	Haralick : Sum Entropy
256	FLAIR	Edema	Haralick : Difference Average
257	FLAIR	Edema	Haralick : Difference Variance
258	FLAIR	Edema	Haralick : Difference Entropy
259	FLAIR	Edema	Gabor (theta = 0, lambda = 0)
260	FLAIR	Edema	Gabor (theta = pi/4, lambda = 0)
261	FLAIR	Edema	Gabor (theta = pi/2, lambda = 0)
262	FLAIR	Edema	Gabor (theta = 3pi/4, lambda = 0)
263	FLAIR	Edema	Gabor (theta = 0, lambda = 4)
264	FLAIR	Edema	Gabor (theta = pi/4, lambda = 4)
265	FLAIR	Edema	Gabor (theta = pi/2, lambda = 4)
266	FLAIR	Edema	Gabor (theta = 3pi/4, lambda = 4)
267	FLAIR	Edema	Gabor (theta = 0, lambda = 16)
268	FLAIR	Edema	Gabor (theta = pi/4, lambda = 16)
269	FLAIR	Edema	Gabor (theta = pi/2, lambda = 16)
270	FLAIR	Edema	Gabor (theta = 3pi/4, lambda = 16)

## Sheet: Dataset
Patient #	Set	TCGA Patient ID	Hypoxia Enrichment Score
1	Training	TCGA-02-0064	4494.61
2	Training	TCGA-02-0068	3924.33
3	Training	TCGA-02-0075	4780.4
4	Training	TCGA-02-0070	4241.84
5	Training	TCGA-02-0085	3292.31
6	Training	TCGA-02-0116	4284.53
7	Training	TCGA-06-0125	3920.27
8	Training	TCGA-06-0128	1909.3
9	Training	TCGA-06-0129	246.115
10	Training	TCGA-06-0137	4134.93
11	Training	TCGA-06-0138	4022.94
12	Training	TCGA-06-0147	4498.45
13	Training	TCGA-06-0164	4576.22
14	Training	TCGA-06-0168	3968.19
15	Training	TCGA-06-0176	4735.87
16	Training	TCGA-06-0179	3400.13
17	Training	TCGA-06-0184	3791.98
18	Training	TCGA-06-0185	3438.03
19	Training	TCGA-06-0187	4221.44
20	Training	TCGA-06-0188	3347.18
21	Training	TCGA-06-0192	4992.46
22	Training	TCGA-06-0241	3247.23
23	Training	TCGA-08-0244	3928.48
24	Training	TCGA-08-0350	2556.94
25	Training	TCGA-08-0354	4199.79
26	Training	TCGA-08-0355	1817.21
27	Training	TCGA-08-0356	3753.98
28	Training	TCGA-08-0357	3346.82
29	Training	TCGA-08-0358	3097.03
30	Training	TCGA-08-0512	4623.74
31	Training	TCGA-08-0516	2599.74
32	Training	TCGA-02-0027	3616.74
33	Training	TCGA-02-0034	3268.88
34	Training	TCGA-02-0059	4728.48
35	Training	TCGA-02-0106	4873.33
36	Training	TCGA-06-0130	4171.53
37	Training	TCGA-06-0139	4536.65
38	Training	TCGA-06-0149	4634.99
39	Training	TCGA-06-0154	4670.31
40	Training	TCGA-06-0189	4373.83
41	Training	TCGA-06-0190	4735.61
42	Training	TCGA-06-0237	1666.5
43	Training	TCGA-06-0238	2530.93
44	Training	TCGA-06-0644	4904.1
45	Training	TCGA-06-0648	3940.49
46	Training	TCGA-06-0878	4666.03
47	Training	TCGA-06-1802	4101.22
48	Training	TCGA-06-5413	3601.06
49	Training	TCGA-08-0348	3719.64
50	Training	TCGA-08-0353	3538.8
51	Training	TCGA-08-0360	4750.02
52	Training	TCGA-08-0389	1370.32
53	Training	TCGA-08-0390	3770.39
54	Training	TCGA-08-0509	3736.03
55	Training	TCGA-08-0520	3506.26
56	Training	TCGA-08-0524	1529.02
57	Training	TCGA-12-0616	2092.32
58	Training	TCGA-12-1093	4114.01
59	Training	TCGA-14-0789	5019.09
60	Training	TCGA-14-1829	3450.05
61	Training	TCGA-19-0955	3968.92
62	Training	TCGA-19-5951	3316.71
63	Training	TCGA-19-5954	4363.82
64	Training	TCGA-02-0003	3304.26
65	Training	TCGA-02-0033	2812.07
66	Training	TCGA-02-0046	3953.63
67	Training	TCGA-02-0048	2069.28
68	Training	TCGA-02-0054	2274.66
69	Training	TCGA-06-0122	4625.19
70	Training	TCGA-06-0127	3014.24
71	Training	TCGA-06-0142	1937.22
72	Training	TCGA-06-0145	3641.42
73	Training	TCGA-06-0157	2607.48
74	Training	TCGA-06-0162	2039.32
75	Training	TCGA-06-0166	4388.64
76	Training	TCGA-06-0174	3825.23
77	Training	TCGA-06-0175	4647.41
78	Training	TCGA-06-0177	3140.17
79	Training	TCGA-06-0182	3910.69
80	Training	TCGA-06-0649	3390.35
81	Training	TCGA-06-5412	4749.7
82	Training	TCGA-12-1098	1752.03
83	Training	TCGA-12-1602	3851.36
84	Training	TCGA-14-1396	4691.67
85	Training	TCGA-14-1794	3774.44
86	Validation	TCGA-08-0518
87	Validation	TCGA-08-0529
88	Validation	TCGA-12-0829
89	Validation	TCGA-19-1390
90	Validation	TCGA-02-0011
91	Validation	TCGA-02-0087
92	Validation	TCGA-14-1402
93	Validation	TCGA-14-1821
94	Validation	TCGA-14-1823
95	Validation	TCGA-76-4932
96	Validation	TCGA-19-5958
97	Validation	TCGA-76-4935
98	Validation	TCGA-76-6285
99	Validation	TCGA-06-6389
100	Validation	TCGA-12-1598
101	Validation	TCGA-14-1459
102	Validation	TCGA-76-6280
103	Validation	TCGA-06-2570
104	Validation	TCGA-06-1084
105	Validation	TCGA-14-1034
106	Validation	TCGA-14-3477
107	Validation	TCGA-19-2631
108	Validation	TCGA-76-4934
109	Validation	TCGA-06-0646
110	Validation	TCGA-06-5417
111	Validation	TCGA-14-1795
112	Validation	TCGA-19-2624
113	Validation	TCGA-19-5960
114	Validation	TCGA-76-6656
115	Validation	TCGA-76-6657
